# Supplementary material for: The Contribution of Trichoderma viride and Metallothioneins in Enhancing the Seed Quality of Avena sativa L. in Cd-Contaminated Soil
Source: Foods. 2024 Aug 5;13(15):2469. doi: 10.3390/foods13152469 (PMC11312241; doi:10.3390/foods13152469)
Supplement: Supplementary file 1 [file foods-13-02469-s001.zip › Table S1.xlsx]

## Sheet: MRE
		Metal responsive element sequence
		TGCAACC	TGCAGGC	TGCACCCC	GAGAGCA	TGCRCNC	CuRE
Gene	TOTAL						GTAC
AsMT1	4	0	0	0	0	0	4
AsMT2	4	0	0	0	0	1	3
AsMT3	8	0	0	0	1	2	5
AsMT4	11	1	0	0	0	2	8
	TOTAL	1	0	0	1	5	20
